# Supplementary material for: Alginate Hydrogel Assisted Controllable Interfacial Polymerization for High-Performance Nanofiltration Membranes
Source: Membranes (Basel). 2021 Jun 10;11(6):435. doi: 10.3390/membranes11060435 (PMC8228237; doi:10.3390/membranes11060435)
Supplement: Supplementary file 1 [file membranes-11-00435-s001.zip]

Archive with 1 entries (1 files):
- membranes-1247641-supplementary.pdf
